# Supplementary material for: A feeder-free culture using autogeneic conditioned medium for undifferentiated growth of human embryonic stem cells: Comparative expression profiles of mRNAs, microRNAs and proteins among different feeders and conditioned media
Source: BMC Cell Biol. 2010 Oct 12;11:76. doi: 10.1186/1471-2121-11-76 (PMC2958897; doi:10.1186/1471-2121-11-76)
Supplement: Additional file 2 — Table S1A. 102 genes abundantly differentially expressed in T3/HDF cells. [file 1471-2121-11-76-S2.XLSX]

## Sheet: Table.S1A
Additional file 9: Table S1A. 102 genes abundantly differentially expressed in T3/HDF cells.
Probe Name	Gene Symbol	T3/HDF	T3/CMHDF	T3CMHDF/ T3HDF		UniGene ID	Description
214240_at	GAL	792.8	113	7.01593		Hs.278959	galanin
215028_at	SEMA6A	139.9	21.73	6.4381		Hs.156967	sema domain, transmembrane domain (TM), and cytoplasmic domain, (semaphorin) 6A
229661_at	SALL4	87.55	15.74	5.56226		Hs.517113	sal-like 4 (Drosophila)
242870_at	FAM80B	83.21	23.79	3.49769		Hs.504670	family with sequence similarity 80, member B
220317_at	LRAT	62.95	11.12	5.66097		Hs.658427	lecithin retinol acyltransferase (phosphatidylcholine--retinol O-acyltransferase)
206291_at	NTS	54.71	8.418	6.49917		Hs.80962	neurotensin
237974_at	ABHD12B	53.25	15.05	3.53821		Hs.271896	abhydrolase domain containing 12B
236244_at	HNRNPU	48.6	13.82	3.51664		Hs.166463	heterogeneous nuclear ribonucleoprotein U (scaffold attachment factor A)
232001_at	LOC439949	44.61	13.86	3.21861		Hs.590987	hypothetical gene supported by AY007155
1565597_at	---	35.29	7.382	4.78055		Hs.658261	RNA-binding protein
215101_s_at	CXCL5	28.67	4.496	6.37678		Hs.89714	chemokine (C-X-C motif) ligand 5
237461_at	NLRP7	27.67	8.236	3.35964		Hs.351118	NLR family, pyrin domain containing 7(NLRP7), transcript variant 2, mRNA.
1564413_at	FLJ36116	25.83	8.281	3.11919		Hs.632431	hypothetical locus LOC388666
227759_at	PCSK9	20.84	4.866	4.28278		Hs.18844	proprotein convertase subtilisin/kexin type 9
206207_at	CLC	19.05	3.126	6.09405		Hs.889	Charcot-Leyden crystal protein
205625_s_at	CALB1	18.59	4.752	3.91204		Hs.65425	calbindin 1, 28kDa
1559394_a_at	---	18.37	3.691	4.97697		Hs.660003	receptor tyrosine kinase-like orphan receptor 1
243715_at	---	18.24	5.336	3.41829		Hs.663768	superkiller viralicidic activity 2-like 2 (S. cerevisiae)
206935_at	PCDH8	18.07	5.954	3.03493		Hs.19492	protocadherin 8
232180_at	UGP2	16.69	5.351	3.11904		Hs.516217	UDP-glucose pyrophosphorylase
232151_at	7A5	16.02	4.473	3.58149		Hs.598388	MRNA full length insert cDNA clone EUROIMAGE 2344436
1561341_at	---	15.33	2.665	5.75235		Hs.638919	CDNA clone IMAGE:5262752
223581_at	ZNF577	15.22	4.737	3.213		Hs.148322	zinc finger protein 577
227742_at	CLIC6	15.19	3.88	3.91495		Hs.712636	chloride intracellular channel 6
1562226_at	FLJ14712	14.84	3.759	3.94786		Hs.669526	hypothetical protein FLJ14712
235008_at	---	11.38	2.914	3.90528		Hs.658703	ankyrin repeat domain 10
234509_at	---	10.61	2.5	4.244		Hs.543875	MRNA; cDNA DKFZp564B206 (from clone DKFZp564B206)
243818_at	SFTPF	10.17	1.721	5.90936		Hs.31562	Surfactant associated protein F mRNA, partial sequence
236214_at	FAM71F1	10.06	2.184	4.60623		Hs.131098	testes development-related NYD-SP18
1567361_at	BDNFOS	9.799	1.7	5.76412		Hs.675323	brain-derived neurotrophic factor opposite strand
239862_at	---	9.66	1.506	6.41434		Hs.687728	tumor protein D52
1565717_s_at	FUS	9.627	1.96	4.91173		Hs.513522	fusion (involved in t(12;16) in malignant liposarcoma)
232116_at	GRHL3	9.205	2.441	3.771		Hs.657920	grainyhead-like 3 (Drosophila)
239944_at	---	9.006	1.899	4.7425		Hs.646951	CDNA FLJ42561 fis, clone BRACE3006463
237383_at	---	8.888	1.927	4.61235		Hs.657684	Transcribed locus
1566766_a_at	7A5	8.787	2.401	3.65973		Hs.598388	MRNA full length insert cDNA clone EUROIMAGE 2344436
242945_at	FAM20A	8.613	2.031	4.24077		Hs.268874	family with sequence similarity 20, member A
231034_s_at	---	8.244	2.693	3.06127		Hs.703361	NHS-like 1
232522_at	---	8.207	2.528	3.24644		Hs.665258	transcription factor 7-like 2 (T-cell specific, HMG-box)
222895_s_at	BCL11B	7.811	1.863	4.1927		Hs.709690	B-cell CLL/lymphoma 11B (zinc finger protein)
219424_at	EBI3	7.03	1.484	4.7372		Hs.501452	Epstein-Barr virus induced gene 3
222040_at	HNRNPA1	6.862	1.357	5.05674		Hs.656277	heterogeneous nuclear ribonucleoprotein A1(HNRPA1), transcript variant 2, mRNA.
1552455_at	PRUNE2	6.859	1.973	3.47643		Hs.262857	prune homolog 2 (Drosophila)
243395_at	---	6.754	2.222	3.0396		Hs.664329	CD55 molecule, decay accelerating factor for complement (Cromer blood group)
242068_at	---	6.707	1.846	3.63326		Hs.603603	baculoviral IAP repeat-containing 6 (apollon)
234224_at	---	6.266	1.647	3.80449		Hs.675501	protein tyrosine phosphatase, receptor type, G
1562235_s_at	---	6.056	1.494	4.05355		Hs.685552	pre-B-cell leukemia homeobox 1
1552736_a_at	NETO1	6.027	1.789	3.36892		Hs.465407	neuropilin (NRP) and tolloid (TLL)-like 1
233243_at	---	5.925	1.921	3.08433		Hs.655802	core-binding factor, runt domain, alpha subunit 2
227550_at	LOC143381	5.896	1.468	4.01635		Hs.388347	hypothetical protein LOC143381
204379_s_at	FGFR3	5.801	1.03	5.63204		Hs.1420	fibroblast growth factor receptor 3 (achondroplasia, thanatophoric dwarfism)
207826_s_at	ID3	5.799	1.402	4.13623		Hs.76884	inhibitor of DNA binding 3, dominant negative helix-loop-helix protein
233445_at	---	5.773	1.646	3.50729		Hs.677087	BUB1 budding uninhibited by benzimidazoles 1 homolog (yeast)
206336_at	CXCL6	5.763	1.563	3.68714		Hs.164021	chemokine (C-X-C motif) ligand 6 (granulocyte chemotactic protein 2)
220035_at	NUP210	5.559	1.703	3.26424		Hs.475525	nucleoporin 210kDa
214805_at	EIF4A1	5.554	1.507	3.68547		Hs.129673	eukaryotic translation initiation factor 4A, isoform 1
242726_at	---	5.52	1.201	4.59617		Hs.656165	acyl-CoA synthetase long-chain family member 3
239988_at	---	5.495	1.765	3.11331		Hs.662745	hect domain and RLD 6
215386_at	---	5.425	1.308	4.14755		Hs.663098	autism susceptibility candidate 2
1567576_at	---	5.412	0.731	7.40356		Hs.684651	brain-derived neurotrophic factor
214734_at	EXPH5	5.148	1.397	3.68504		Hs.269591	exophilin 5
228109_at	RASGRF2	5.106	1.364	3.7434		Hs.162129	Ras protein-specific guanine nucleotide-releasing factor 2
1552670_a_at	PPP1R3B	5.034	1.475	3.41288		Hs.458513	hypothetical protein LOC286044
229103_at	WNT3	4.996	1.405	3.55587		Hs.445884	wingless-type MMTV integration site family, member 3
222167_at	---	4.93	1.258	3.91892		Hs.665725	poliovirus receptor-related 3
1553436_at	MUC19	4.864	0.529	9.19471		Hs.632712	mucin 19
1562686_at	---	4.861	1.523	3.19173		Hs.675418	CDNA FLJ20158 fis, clone COL08935
209758_s_at	MFAP5	4.83	0.253	19.0909		Hs.512842	microfibrillar associated protein 5
240594_at	---	4.726	1.487	3.17821		Hs.668170	chromodomain protein, Y-like
232356_at	---	4.704	0.884	5.32127		Hs.687687	KIAA0143 protein
226065_at	PRICKLE1	4.653	0.86	5.41047		Hs.524348	prickle homolog 1 (Drosophila)
209604_s_at	GATA3	4.625	1.165	3.96996		Hs.524134	GATA binding protein 3
235709_at	GAS2L3	4.577	1.024	4.46973		Hs.20575	growth arrest-specific 2 like 3
226755_at	LOC642587	4.429	0.82	5.40122		Hs.510543	Nasopharyngeal carcinoma-associated antigen NPC-A-5
243233_at	---	4.384	0.995	4.40603		Hs.658674	PAN3 polyA specific ribonuclease subunit homolog (S. cerevisiae)
227971_at	NRK	4.247	0.888	4.78266		Hs.209527	Nik related kinase
233767_at	---	4.191	0.989	4.23761		Hs.636837	CDNA FLJ12557 fis, clone NT2RM4000783
235538_at	---	4.161	1.062	3.91808		Hs.675260	pre-B-cell leukemia homeobox 1
239238_at	---	4.157	1.109	3.74842		Hs.682788	SWI/SNF related, actin dependent regulator of chromatin, subfamily c, member 1
243855_at	---	4.039	0.702	5.75356		Hs.661566	small nuclear ribonucleoprotein polypeptide N
244185_at	---	3.97	1.286	3.08709		Hs.673977	methionyl aminopeptidase 2
217617_at	---	3.9	0.825	4.72727		Hs.663061	pre-B-cell leukemia homeobox 1
229467_at	PCBP2	3.848	0.893	4.30907		Hs.546271	poly(rC) binding protein 2
236752_at	---	3.776	0.804	4.69652		Hs.664068	plakophilin 4
227647_at	KCNE3	3.762	1.215	3.0963		Hs.523899	potassium voltage-gated channel, Isk-related family, member 3
228444_at	---	3.486	0.936	3.72436		Hs.604957	arrestin, beta 1
239545_at	---	3.461	0.921	3.75787		Hs.671647	CAS1 domain containing 1
238185_at	---	3.453	0.85	4.06235		Hs.607775	RNA binding motif, single stranded interacting protein 1
239660_at	C20orf74	3.415	0.637	5.36107		Hs.472285	chromosome 20 open reading frame 74
228885_at	MAMDC2	3.35	0.504	6.64683		Hs.547172	MAM domain containing 2
240458_at	---	3.302	0.82	4.02683		Hs.577737	inositol 1,4,5-triphosphate receptor, type 2
209030_s_at	CADM1	3.284	1.074	3.05773		Hs.370510	cell adhesion molecule 1
220892_s_at	PSAT1	3.222	0.98	3.28776		Hs.494261	phosphoserine aminotransferase 1
242349_at	HECTD1	3.192	0.79	4.04051		Hs.708017	HECT domain containing 1
217287_s_at	TRPC6	3.177	0.981	3.23853		Hs.159003	transient receptor potential cation channel, subfamily C, member 6
202345_s_at	FABP5	3.165	1.016	3.11516		Hs.632112	fatty acid binding protein 5 (psoriasis-associated)
208885_at	LCP1	3.151	0.755	4.17351		Hs.381099	lymphocyte cytosolic protein 1 (L-plastin)
236000_s_at	---	3.118	0.961	3.24454		Hs.656096	heterogeneous nuclear ribonucleoprotein D
226931_at	TMTC1	3.074	0.956	3.21548		Hs.401954	transmembrane and tetratricopeptide repeat containing 1
1560469_at	NR5A2	3.037	0.994	3.05533		Hs.33446	nuclear receptor subfamily 5, group A, member 2
1555725_a_at	RGS5	3.033	0.491	6.17719		Hs.709381	regulator of G-protein signalling 5
211906_s_at	SERPINB4	3.013	0.934	3.22591		Hs.123035	serpin peptidase inhibitor, clade B (ovalbumin), member 4
