# Supplementary material for: A feeder-free culture using autogeneic conditioned medium for undifferentiated growth of human embryonic stem cells: Comparative expression profiles of mRNAs, microRNAs and proteins among different feeders and conditioned media
Source: BMC Cell Biol. 2010 Oct 12;11:76. doi: 10.1186/1471-2121-11-76 (PMC2958897; doi:10.1186/1471-2121-11-76)
Supplement: Additional file 3 — Table S1B. 84 genes abundantly differentially expressed in T3/CMHDF cells. [file 1471-2121-11-76-S3.XLSX]

## Sheet: Table.S1B
Additional file 10: Table S1B. 84 genes abundantly differentially expressed in T3/CMHDF cells
Probe Name	Gene Symbol	T3/HDF	T3/CMHDF	T3CMHDF/ T3HDF	UniGene ID	Description
216405_at	LGALS1	348.1	1276	3.66561	Hs.701974	lectin, galactoside-binding, soluble, 1 (galectin 1)
1569023_a_at	---	49.98	194.9	3.89956	Hs.351262	Homo sapiens, Similar to otoconin 90, clone IMAGE:4279181, mRNA
224344_at	COX6A1	29.18	162.3	5.56203	Hs.497118	cytochrome c oxidase subunit VIa polypeptide 1
207768_at	EGR4	11.5	118.8	10.3304	Hs.3052	early growth response 4
206115_at	EGR3	14.89	97.21	6.52854	Hs.534313	early growth response 3
206552_s_at	TAC1	10.26	71.09	6.92885	Hs.2563	tachykinin, precursor 1
205249_at	EGR2	19.87	68.02	3.42325	Hs.1395	early growth response 2 (Krox-20 homolog, Drosophila)
206018_at	FOXG1	7.895	67.63	8.56618	Hs.695962	forkhead box G1
230849_at	KCNA1	14.24	50.83	3.56952	Hs.416139	potassium voltage-gated channel, shaker-related subfamily, member 1
204622_x_at	NR4A2	1.585	46.83	29.5457	Hs.563344	nuclear receptor subfamily 4, group A, member 2
216248_s_at	NR4A2	0.917	40.54	44.2094	Hs.563344	nuclear receptor subfamily 4, group A, member 2
241530_at	---	3.162	37.81	11.9576	Hs.702890	(clone HGT26) T cell receptor gamma-chain mRNA, V region
217562_at	FAM5C	0.675	37.49	55.5407	Hs.65765	family with sequence similarity 5, member C
230493_at	SHISA2	8.118	29.44	3.62651	Hs.433791	transmembrane protein 46
214624_at	UPK1A	3.329	29.35	8.81646	Hs.159309	uroplakin 1A
212998_x_at	HLA-DQB1	7.203	28.91	4.01361	Hs.728	major histocompatibility complex, class II, DQ beta 1
204637_at	CGA	2.65	26.31	9.9283	Hs.119689	glycoprotein hormones, alpha polypeptide
211204_at	ME1	4.694	21.99	4.6847	Hs.21160	malic enzyme 1, NADP(+)-dependent, cytosolic
214254_at	MAGEA4	4.594	20.76	4.51894	Hs.37107	melanoma antigen family A, 4
206355_at	GNAL	2.248	19.56	8.70107	Hs.136295	guanine nucleotide binding protein (G protein), alpha activating activity polypeptide, olfactory type
202768_at	FOSB	3.637	18.96	5.21309	Hs.709374	FBJ murine osteosarcoma viral oncogene homolog B
237465_at	USP53	5.113	18.05	3.53022	Hs.431081	hypothetical gene supported by BC062741
221916_at	NEFL	3.308	16.05	4.85187	Hs.521461	neurofilament, light polypeptide 68kDa
236307_at	---	4.3	13.49	3.13721	Hs.660736	BTB and CNC homology 1, basic leucine zipper transcription factor 2
207767_s_at	EGR4	1.913	12.7	6.63879	Hs.3052	early growth response 4
209807_s_at	NFIX	1.132	12.22	10.7951	Hs.257970	nuclear factor I/X (CCAAT-binding transcription factor)
1555713_at	PNKD	2.589	12.14	4.68907	Hs.98475	paroxysmal nonkinesiogenic dyskinesia
208037_s_at	MADCAM1	2.811	12.14	4.31875	Hs.102598	mucosal vascular addressin cell adhesion molecule 1
229327_s_at	---	1.033	11.85	11.4714	Hs.134859	v-maf musculoaponeurotic fibrosarcoma oncogene homolog (avian)
202672_s_at	ATF3	3.643	11.15	3.06066	Hs.460	activating transcription factor 3
234351_x_at	TRPS1	1.458	10.93	7.49657	Hs.657018	trichorhinophalangeal syndrome I
216018_at	RNF5	2.869	10.67	3.71907	Hs.534342	ring finger protein 5
202718_at	IGFBP2	1.813	9.744	5.37452	Hs.438102	insulin-like growth factor binding protein 2, 36kDa
220703_at	C10orf110	1.69	9.715	5.74852	Hs.644603	chromosome 10 open reading frame 110
206924_at	IL11	2.656	9.495	3.57492	Hs.467304	interleukin 11
207658_s_at	FOXG1	1.683	9.494	5.64112	Hs.695962	forkhead box G1
1553153_at	ATP6V0D2	2.787	8.955	3.21313	Hs.436360	ATPase, H+ transporting, lysosomal 38kDa, V0 subunit d2
227271_at	FGF11	2.436	8.39	3.44417	Hs.655193	fibroblast growth factor 11
214111_at	OPCML	1.758	8.213	4.67179	Hs.4817	opioid binding protein/cell adhesion molecule-like
227282_at	PCDH19	1.984	8.149	4.10736	Hs.4993	protocadherin 19
36711_at	MAFF	1.015	7.985	7.867	Hs.517617	v-maf musculoaponeurotic fibrosarcoma oncogene homolog F (avian)
201249_at	SLC2A1	2.056	7.45	3.62354	Hs.706748	solute carrier family 2 (facilitated glucose transporter), member 1
1562817_at	---	1.364	7.037	5.15909	Hs.631191	protein phosphatase 2, regulatory subunit B', epsilon isoform
205113_at	NEFM	1.873	6.768	3.61345	Hs.458657	neurofilament, medium polypeptide 150kDa
201466_s_at	JUN	1.266	6.483	5.12085	Hs.525704	jun oncogene
1560101_at	SYDE2	2.08	6.441	3.09663	Hs.670497	synapse defective 1, Rho GTPase, homolog 2 (C. elegans)
230425_at	EPHB1	1.609	6.33	3.93412	Hs.116092	EPH receptor B1
225762_x_at	LOC284801	1.192	5.983	5.0193	Hs.370699	hypothetical protein LOC284801
228697_at	HINT3	0.0634	5.979	94.306	Hs.72325	Histidine triad nucleotide binding protein 3
230746_s_at	STC1	1.769	5.878	3.32278	Hs.25590	stanniocalcin 1
202393_s_at	KLF10	1.606	5.875	3.65816	Hs.435001	Kruppel-like factor 10
230680_at	---	1.635	5.78	3.53517	Hs.530375	Transcribed locus
201250_s_at	SLC2A1	1.819	5.768	3.17097	Hs.706748	solute carrier family 2 (facilitated glucose transporter), member 1
210479_s_at	RORA	1.277	5.761	4.51135	Hs.695914	RAR-related orphan receptor A
217673_x_at	GNAS	1.679	5.681	3.38356	Hs.125898	Guanine nucleotide-binding protein, alpha-stimulating activity 1
1560999_a_at	---	1.712	5.635	3.29147	Hs.656386	interleukin 12 receptor, beta 2
231385_at	DPPA3	1.535	5.313	3.46124	Hs.131358	developmental pluripotency associated 3
221309_at	RBM17	1.223	5.136	4.19951	Hs.498548	RNA binding motif protein 17
201048_x_at	RAB6A	1.286	4.959	3.85614	Hs.12152	RAB6A, member RAS oncogene family
235165_at	PARD6B	1.375	4.811	3.49891	Hs.589848	par-6 partitioning defective 6 homolog beta (C. elegans)
217383_at	PGK1	1.087	4.796	4.41214	Hs.78771	phosphoglycerate kinase 1
218486_at	KLF11	1.372	4.792	3.49271	Hs.12229	Kruppel-like factor 11
201848_s_at	BNIP3	0.735	4.771	6.49116	Hs.144873	BCL2/adenovirus E1B 19kDa interacting protein 3
227521_at	FBXO33	1.346	4.731	3.51486	Hs.324342	F-box protein 33
235184_at	AEBP2	1.357	4.642	3.42078	Hs.126497	AE binding protein 2
227099_s_at	LOC387763	1.282	4.49	3.50234	Hs.530443	hypothetical LOC387763
226673_at	SH2D3C	1.094	4.45	4.06764	Hs.306412	SH2 domain containing 3C
205193_at	MAFF	0.709	4.353	6.13963	Hs.517617	v-maf musculoaponeurotic fibrosarcoma oncogene homolog F (avian)
236915_at	LOC441054	0.408	4.247	10.4093	Hs.549398	hypothetical protein LOC441054
206239_s_at	SPINK1	1.303	3.981	3.05526	Hs.407856	serine peptidase inhibitor, Kazal type 1
205464_at	SCNN1B	1.024	3.887	3.7959	Hs.414614	sodium channel, nonvoltage-gated 1, beta (Liddle syndrome)
219888_at	SPAG4	0.515	3.843	7.46214	Hs.123159	sperm associated antigen 4
210426_x_at	RORA	0.964	3.786	3.92739	Hs.695914	RAR-related orphan receptor A
216039_at	PMS2L1	0.755	3.685	4.88079	Hs.292996	postmeiotic segregation increased 2-like 1
217691_x_at	SLC16A3	0.808	3.566	4.41337	Hs.500761	solute carrier family 16, member 3 (monocarboxylic acid transporter 4)
224047_at	RNF12	0.879	3.538	4.02503	---	ring finger protein 12
205594_at	ZNF652	0.969	3.487	3.59856	Hs.463375	zinc finger protein 652
229551_x_at	ZNF367	0.969	3.405	3.51393	Hs.494557	zinc finger protein 367
227337_at	ANKRD37	0.714	3.378	4.73109	Hs.708185	ankyrin repeat domain 37
204595_s_at	STC1	0.999	3.298	3.3013	Hs.25590	stanniocalcin 1
226533_at	HINT3	0.214	3.254	15.2056	Hs.72325	histidine triad nucleotide binding protein 3
215505_s_at	STRN3	0.915	3.244	3.54536	Hs.401843	striatin, calmodulin binding protein 3
201849_at	BNIP3	0.452	3.167	7.00664	Hs.144873	BCL2/adenovirus E1B 19kDa interacting protein 3
229228_at	CREB5	0.879	3.092	3.51763	Hs.437075	cAMP responsive element binding protein 5
