# Supplementary material for: A feeder-free culture using autogeneic conditioned medium for undifferentiated growth of human embryonic stem cells: Comparative expression profiles of mRNAs, microRNAs and proteins among different feeders and conditioned media
Source: BMC Cell Biol. 2010 Oct 12;11:76. doi: 10.1186/1471-2121-11-76 (PMC2958897; doi:10.1186/1471-2121-11-76)
Supplement: Additional file 5 — Table S2. The expression levels and fold-changes of 21 "stemness" genes and 9 differentiation markers in T3/HDF, T3/CMHDF, T3/MEF and T3/CMMEF cells. [file 1471-2121-11-76-S5.XLS]

## Sheet: Table S2
	Additional file 11: Table S2. The expression levels and fold-changes of 21“stemness” genes and 9 differentiation markers.
	Table S2A. 21“stemness” genes
									A		B		C		D
Probe ID	Gene Symbol	T3HDF	T3CMHDF	T3MEF	T3CMMEF	UniGene	Gene Description		T3HDF/ T3CMHDF	T3CMHDF/T3HDF	T3MEF/ T3CMMEF	T3CMMEF/T3MEF	T3MEF/ T3HDF	T3HDF/T3MEF	T3CMMEF/ T3CMHDF	T3CMHDF/T3CMMEF
206286_s_at	TDGF1	638	555.6	325.1	352.7		Hs.385870	Teratocarcinoma-derived growth factor 1, CRIPTO	1.14831	0.870846	0.921747	1.0849	0.509561	1.96247	0.634809	1.57528
220184_at	NANOG	586.8	674.2	614.8	680.7		Hs.329296	Nanog homeobox	0.870365	1.14894	0.903188	1.10719	1.04772	0.954457	1.00964	0.990451
210905_x_at	ASH1L	331.3	335.6	196.1	197.8		Hs.491060	ASH1L (Drosophila), hypothetical protein, 2969aa	0.987187	1.01298	0.991405	1.00867	0.591911	1.68944	0.589392	1.69666
210265_x_at	POU5F1L	186.1	176.5	236.8	221.7		Hs.504658	Similar to POU domain Class 5 transcription factor 1	1.05439	0.948415	1.06811	0.936233	1.27243	0.785895	1.25609	0.796121
219651_at	DPPA4	126.4	137.9	92.07	116.5		Hs.317659	Developmental pluripotency associated 4, 294aa	0.916606	1.09098	0.7903	1.26534	0.728402	1.37287	0.844815	1.18369
224048_at	USP44	94.35	81.71	43.63	44.44		Hs.506394	Ubiquitin specific protease 44	1.15469	0.866031	0.981773	1.01857	0.462427	2.1625	0.543875	1.83866
229661_at	SALL4	87.55	15.74	4.45	2.93		Hs.517113	Sal-like 4 (Drosophila), zinc finger protein	5.56226	0.179783	1.51877	0.658427	0.0508281	19.6742	0.18615	5.37201
208286_x_at	POU5F1	87.31	79.01	86.01	92.14		Hs.249184	POU domain Class 5 Transcription Factor 1,OCT4, 360aa	1.10505	0.904936	0.933471	1.07127	0.985111	1.01511	1.16618	0.857499
206309_at	LECT1	66.61	62.77	25.02	38.87		Hs.421391	Leukocyte cell derived chemotaxin 1	1.06118	0.942351	0.643684	1.55356	0.375619	2.66227	0.619245	1.61487
214532_x_at	POU5F1P1	65.41	63.29	47.31	56.49		Hs.450254	POU domain, OCT4-related intron-less gene, 359aa	1.0335	0.967589	0.837493	1.19404	0.723284	1.38258	0.892558	1.12038
240301_at	DPPA2	55.9	119.2	27.86	43.06		Hs.351113	Developmental pluripotency associated 2, 221aa	0.46896	2.13238	0.647004	1.54559	0.49839	2.00646	0.361242	2.76823
206023_at	NMU	54.32	91.65	44.98	40.92		Hs.418367	Neuromedin U	0.59269	1.68722	1.09922	0.909738	0.828056	1.20765	0.446481	2.23974
214829_at	AASS	30.42	21.4	7.6	9.77		Hs.528295	Aminoadipate-semialdehyde synthase	1.4215	0.703485	0.777892	1.28553	0.249836	4.00263	0.456542	2.19038
213050_at	COBL	23.24	19.65	3.35	5.52		Hs.99141	Cordon-bleu homolog (mouse)	1.1827	0.845525	0.606884	1.64776	0.144148	6.93731	0.280916	3.55978
208542_x_at	ZNF208	14.12	10.08	2.94	3.97		Hs.419763	Zinc finger protein 208	1.40079	0.713881	0.740554	1.35034	0.208215	4.80272	0.393849	2.53904
231698_at	UGP2	8.2	12.8	8.31	10.5		Hs.516217	UDP-glucose pyrophosphorylase 2	0.640625	1.56098	0.791429	1.26354	1.01341	0.986763	0.820312	1.21905
205309_at	SMPDL3B	5.88	2.9	4.68	2.95		Hs.123659	Acid sphingomyelinase-like phosphodiesterase	2.02759	0.493197	1.58644	0.630342	0.795918	1.25641	1.01724	0.983051
202889_x_at	MAP7	5.44	6.46	5.38	5.18		Hs.486548	Microtubule-associated protein 7	0.842105	1.1875	1.03861	0.962825	0.988971	1.01115	0.801858	1.2471
230623_x_at	USP28	5.12	8.38	2.81	4.55		Hs.503891	Ubiquitin specific protease 28	0.610979	1.63672	0.617582	1.61922	0.548828	1.82206	0.542959	1.84176
215509_s_at	BUB1	4.9	2.29	3.45	2.33		Hs.469649	BUB1 budding (yeast), human spindle check point kinase	2.13974	0.467347	1.48069	0.675362	0.704082	1.42029	1.01747	0.982833
207199_at	TERT	4.03	4.06	3.27	2.24		Hs.492203	Telomerase reverse transcriptase	0.992611	1.00744	1.45982	0.685015	0.811414	1.23242	0.551724	1.8125
	Table S2B. 9 differentiation markers
Probe ID	Gene Symbol	T3/HDF	T3/CMHDF	T3/MEF	T3/CMMEF	UniGene	Gene Description		T3HDF/ T3CMHDF	T3CMHDF/T3HDF	T3MEF/ T3CMMEF	T3CMMEF/T3MEF	T3MEF/ T3HDF	T3HDF/T3MEF	T3CMMEF/ T3CMHDF	T3CMHDF/T3CMMEF
	Ectoderm
225540_at	MAP2	0.12	0.13	0.59	0.61		Hs.368281	microtubule-associated protein 2	0.923077	1.08333	0.967213	1.0339	4.91667	0.20339	4.69231	0.213115
1556057_s_at	NEUROD1	0.54	0.56	0.67	0.68		Hs.709709	neurogenic differentiation 1	0.964286	1.03704	0.985294	1.01493	1.24074	0.80597	1.21429	0.823529
1555938_x_at	VIM	0.17	0.19	0.52	0.4		Hs.642813	vimentin	0.894737	1.11765	1.3	0.769231	3.05882	0.326923	2.10526	0.475
	Mesoderm
205932_s_at	MSX1	0.09	0.07	0.1	0.07		Hs.424414	msh homeobox 1	1.28571	0.777778	1.42857	0.7	1.11111	0.9	1	1
202222_s_at	DES	0.63	0.67	0.68	0.63		Hs.594952	desmin	0.940299	1.06349	1.07937	0.926471	1.07937	0.926471	0.940299	1.06349
1556499_s_at	COL1A1	0.49	0.19	0.2	0.34		Hs.172928	collagen, type I, alpha 1	2.57895	0.387755	0.588235	1.7	0.408163	2.45	1.78947	0.558824
	Endoderm
224646_x_at	H19	0.58	0.75	0.97	1		Hs.533566	H19, imprinted maternally untranslated mRNA	0.773333	1.2931	0.97	1.03093	1.67241	0.597938	1.33333	0.75
214701_s_at	FN1	0.08	0.07	0.41	0.16		Hs.203717	fibronectin 1	1.14286	0.875	2.5625	0.390244	5.125	0.195122	2.28571	0.4375
211896_s_at	DCN	0.01	0.02	0.01	0.03		Hs.706840	decorin	0.5	2	0.333333	3	1	1	1.5	0.666667
