# Supplementary material for: A feeder-free culture using autogeneic conditioned medium for undifferentiated growth of human embryonic stem cells: Comparative expression profiles of mRNAs, microRNAs and proteins among different feeders and conditioned media
Source: BMC Cell Biol. 2010 Oct 12;11:76. doi: 10.1186/1471-2121-11-76 (PMC2958897; doi:10.1186/1471-2121-11-76)
Supplement: Additional file 7 — Table S3. The expression levels and fold-changes of 365 miRNAs in T3/HDF and T3/CMHDF cells. [file 1471-2121-11-76-S7.XLS]

## Sheet: Table S3.
Additional file 12: Table S3. The expression levels and fold-changes of 365 miRNAs.
365 miRs	T3/HDF	T3/CMHDF		T3HDF/ T3CMHDF	T3CMHDF/T3HDF
hsa-miR-302b	9750.23	5140.91		1.8966	0.52726
hsa-miR-302c	4723.51	3503.58		1.3482	0.741732
hsa-miR-302a	2298.03	1399.09		1.64252	0.608821
hsa-miR-594	1948.12	627.09		3.1066	0.321895
hsa-miR-367	1885.77	879.76		2.14351	0.466526
hsa-miR-19b	1812.71	1723.1		1.05201	0.950566
hsa-miR-302d	1389.34	728.12		1.90812	0.524076
hsa-miR-20a	1128.35	876.96		1.28666	0.777206
hsa-miR-372	935.33	1743.19		0.536562	1.86372
hsa-miR-222	753.37	617.3		1.22043	0.819385
hsa-miR-26a	720.75	1617.54		0.445584	2.24425
hsa-miR-16	502.41	774.74		0.648489	1.54205
hsa-miR-92	472.46	913.07		0.517441	1.93259
hsa-miR-200c	357.72	352.97		1.01346	0.986721
hsa-miR-93	292.52	309.16		0.946177	1.05688
hsa-miR-31	282.45	1023.75		0.275897	3.62454
hsa-miR-19a	260.7	201.61		1.29309	0.773341
hsa-miR-130a	205.47	342.28		0.600298	1.66584
hsa-miR-106b	188.85	213.3		0.885373	1.12947
hsa-miR-29a	175.75	1171.8		0.149983	6.66743
hsa-miR-125b	173.24	887.19		0.195268	5.12116
hsa-miR-20b	160.19	133.91		1.19625	0.835945
hsa-miR-484	151.26	122.13		1.23852	0.807418
hsa-miR-30c	141.09	227.92		0.619033	1.61542
hsa-miR-565	133.41	45.23		2.94959	0.33903
hsa-miR-15b	110.35	235.37		0.468836	2.13294
hsa-miR-30b	108.77	166.05		0.655044	1.52662
hsa-miR-24	103.25	558.47		0.18488	5.40891
hsa-miR-125a	99.95	308.23		0.324271	3.08384
hsa-miR-186	95.26	89.09		1.06926	0.93523
hsa-miR-331	93.61	115.41		0.811108	1.23288
hsa-miR-221	84.51	137.99		0.612436	1.63282
hsa-miR-25	81.24	98.15		0.827713	1.20815
hsa-miR-371	81.03	142.38		0.569111	1.75713
hsa-miR-205	79.05	16.4		4.82012	0.207464
hsa-miR-374	77.29	56.43		1.36966	0.730107
hsa-miR-21	75.4	688.55		0.109505	9.13196
hsa-miR-130b	75.21	85.56		0.879032	1.13761
hsa-miR-135a	74.95	103.4		0.724855	1.37959
hsa-miR-191	73.55	105.1		0.69981	1.42896
hsa-miR-320	70.45	52.56		1.34037	0.746061
hsa-miR-26b	63.65	128.36		0.495871	2.01665
hsa-miR-517c	63.4	40.11		1.58065	0.63265
hsa-miR-103	62.72	73.39		0.854612	1.17012
hsa-miR-302c*	61.3	25.92		2.36497	0.422838
hsa-miR-373	59.68	130.57		0.457073	2.18784
hsa-miR-148a	55.78	62.97		0.885819	1.1289
hsa-miR-512-3p	54.61	34.35		1.58981	0.629006
hsa-miR-135b	52.24	44.34		1.17817	0.848775
hsa-miR-140	51.92	282.36		0.183879	5.43837
hsa-miR-520g	51.92	23.56		2.20374	0.453775
hsa-miR-17-5p	49.69	69.43		0.715685	1.39726
hsa-miR-151	45.66	24.11		1.89382	0.528033
hsa-miR-365	43.68	72.03		0.606414	1.64904
hsa-miR-27a	43.19	176.9		0.244149	4.09586
hsa-miR-342	42.3	43.74		0.967078	1.03404
hsa-miR-182	40.75	64.37		0.633059	1.57963
hsa-miR-296	37.13	24.88		1.49236	0.670078
hsa-miR-214	35.17	320.57		0.109711	9.11487
hsa-miR-187	34.09	17.24		1.97738	0.50572
hsa-miR-301	29.15	64.06		0.455042	2.1976
hsa-miR-28	23.58	25.34		0.930545	1.07464
hsa-miR-302a*	22.66	16.93		1.33845	0.747132
hsa-miR-518b	22.04	10.55		2.0891	0.478675
hsa-miR-30a-5p	21.81	130.04		0.167718	5.9624
hsa-miR-519d	19.8	16.24		1.21921	0.820202
hsa-miR-660	19.47	12.23		1.59199	0.628146
hsa-miR-126	19.27	15.45		1.24725	0.801764
hsa-miR-146a	19.03	14.65		1.29898	0.769837
hsa-miR-30e-3p	17.58	19.99		0.87944	1.13709
hsa-miR-183	17.53	20.82		0.841979	1.18768
hsa-miR-532	17.53	15.86		1.1053	0.904735
hsa-miR-142-3p	17.12	26.47		0.64677	1.54614
hsa-miR-7	15.6	10.78		1.44712	0.691026
hsa-miR-425-5p	15.11	14.07		1.07392	0.931171
hsa-miR-423	14.73	17.78		0.828459	1.20706
hsa-let-7c	14.02	279.52		0.0501574	19.9372
hsa-miR-18a	12.27	31.84		0.385364	2.59495
hsa-miR-197	12.02	8.82		1.36281	0.733777
hsa-miR-100	11.43	74.68		0.153053	6.53368
hsa-miR-199a*	11.37	209.13		0.0543681	18.3931
hsa-miR-340	10.8	8.95		1.2067	0.828704
hsa-miR-210	10.39	123.32		0.0842524	11.8691
hsa-miR-141	10.15	18.77		0.540757	1.84926
hsa-miR-486	10.08	2.47		4.08097	0.24504
hsa-miR-518c	9.72	4.72		2.05932	0.485597
hsa-miR-9	9.54	90.79		0.105078	9.51677
hsa-let-7b	9.39	241.67		0.0388546	25.737
hsa-miR-324-3p	9.07	11.73		0.773231	1.29327
hsa-miR-30a-3p	8.48	12.11		0.700248	1.42807
hsa-miR-519c	8.26	4.92		1.67886	0.595642
hsa-miR-192	8.22	10.48		0.784351	1.27494
hsa-miR-149	7.64	20.36		0.375246	2.66492
hsa-miR-99b	7.45	17.67		0.421619	2.37181
hsa-miR-27b	7.28	36.36		0.20022	4.99451
hsa-miR-361	7.2	15.32		0.469974	2.12778
hsa-miR-195	6.95	16.11		0.431409	2.31799
hsa-miR-218	6.7	85.17		0.0786662	12.7119
hsa-miR-204	5.98	7.29		0.820302	1.21906
hsa-miR-181b	5.65	36.57		0.154498	6.47257
hsa-miR-132	5.4	22.16		0.243682	4.1037
hsa-miR-181d	5.34	10.98		0.486339	2.05618
hsa-miR-124a	5.33	10.07		0.529295	1.88931
hsa-miR-148b	5.28	6.97		0.757532	1.32008
hsa-miR-193a	5.28	8.73		0.604811	1.65341
hsa-miR-324-5p	5.22	7		0.745714	1.341
hsa-miR-99a	5.21	37.38		0.139379	7.17466
hsa-miR-363	4.83	0.93		5.19355	0.192547
hsa-miR-145	4.62	41.36		0.111702	8.95238
hsa-miR-155	4.55	3.3		1.37879	0.725275
hsa-miR-32	4.41	4.55		0.969231	1.03175
hsa-miR-22	4.37	21.16		0.206522	4.84211
hsa-miR-184	4.35	0.16		27.1875	0.0367816
hsa-miR-335	4.17	2.35		1.77447	0.563549
hsa-miR-101	4.01	5.55		0.722523	1.38404
hsa-miR-345	3.9	6.95		0.561151	1.78205
hsa-miR-550	3.51	1.8		1.95	0.512821
hsa-miR-425	3.49	5.61		0.622103	1.60745
hsa-miR-518f	3.4	2.29		1.48472	0.673529
hsa-miR-203	3.15	1.52		2.07237	0.48254
hsa-miR-512-5p	2.99	1.8		1.66111	0.602007
hsa-miR-518e	2.93	2.55		1.14902	0.870307
hsa-miR-515-5p	2.87	2.12		1.35377	0.738676
hsa-miR-362	2.86	2.55		1.12157	0.891608
hsa-miR-520f	2.84	2.34		1.21368	0.823944
hsa-miR-200a	2.78	1.43		1.94406	0.514388
hsa-miR-491	2.75	2.3		1.19565	0.836364
hsa-miR-30d	2.72	19.77		0.137582	7.26838
hsa-miR-518a	2.68	2.22		1.20721	0.828358
hsa-miR-520h	2.66	2.3		1.15652	0.864662
hsa-miR-9*	2.64	8.06		0.327543	3.05303
hsa-miR-520b	2.54	2.36		1.07627	0.929134
hsa-miR-515-3p	2.43	1.66		1.46386	0.683128
hsa-miR-29c	2.38	17.9		0.132961	7.52101
hsa-miR-378	2.28	3.33		0.684685	1.46053
hsa-miR-196b	2.28	23.19		0.0983182	10.1711
hsa-miR-23b	2.22	6.7		0.331343	3.01802
hsa-miR-629	2.11	0.9		2.34444	0.42654
hsa-miR-328	2.06	8.52		0.241784	4.13592
hsa-miR-146b	1.96	17.88		0.10962	9.12245
hsa-miR-520c	1.95	1.12		1.74107	0.574359
hsa-let-7a	1.94	26.15		0.0741874	13.4794
hsa-miR-520a	1.93	0.53		3.64151	0.274611
hsa-miR-152	1.88	8.21		0.228989	4.36702
hsa-miR-224	1.87	2.23		0.838565	1.19251
hsa-miR-23a	1.86	7.17		0.259414	3.85484
hsa-miR-200b	1.85	0.97		1.90722	0.524324
hsa-let-7f	1.82	10.44		0.17433	5.73626
hsa-miR-95	1.79	0.92		1.94565	0.513966
hsa-miR-1	1.73	0.95		1.82105	0.549133
hsa-miR-126*	1.66	1.47		1.12925	0.885542
hsa-miR-452*	1.63	2.05		0.795122	1.25767
hsa-miR-373*	1.6	0.46		3.47826	0.2875
hsa-miR-520d	1.59	1.41		1.12766	0.886792
hsa-miR-34c	1.52	5.51		0.275862	3.625
hsa-miR-206	1.51	5.83		0.259005	3.86093
hsa-miR-194	1.34	2.6		0.515385	1.9403
hsa-let-7g	1.33	33.34		0.039892	25.0677
hsa-miR-424	1.19	1.13		1.0531	0.94958
hsa-miR-199a	0.99	12.81		0.0772834	12.9394
hsa-let-7d	0.39	11.77		0.0331351	30.1795
hsa-miR-98	0.77	6.04		0.127483	7.84416
hsa-miR-143	0.27	4.9		0.055102	18.1481
hsa-miR-199b	0.31	4.61		0.0672451	14.871
hsa-miR-142-5p	0.79	4.39		0.179954	5.55696
hsa-miR-34a	0.7	4.14		0.169082	5.91429
hsa-miR-129	0.86	3.68		0.233696	4.27907
hsa-miR-15a	0.63	2.97		0.212121	4.71429
hsa-miR-449	0.92	2.97		0.309764	3.22826
hsa-miR-572	0.29	2.88		0.100694	9.93103
hsa-miR-375	0.47	2.07		0.227053	4.40426
hsa-miR-196a	0.09	1.78		0.0505618	19.7778
hsa-let-7e	0.01	1.53		0.00653595	153
hsa-miR-497	0.45	1.21		0.371901	2.68889
hsa-miR-133a	0.87	1.19		0.731092	1.36782
hsa-miR-30e-5p	0.44	1.17		0.376068	2.65909
hsa-miR-107	0.12	1.12		0.107143	9.33333
hsa-miR-501	0.82	1.08		0.759259	1.31707
hsa-miR-193b	0.52	0.77		0.675325	1.48077
hsa-miR-509	0.15	0.77		0.194805	5.13333
hsa-miR-10a	0.01	0.73		0.0136986	73
hsa-miR-449b	0.22	0.68		0.323529	3.09091
hsa-miR-369-3p	0.01	0.66		0.0151515	66
hsa-miR-429	0.75	0.62		1.20968	0.826667
hsa-miR-213	0.22	0.62		0.354839	2.81818
hsa-miR-127	0.8	0.59		1.35593	0.7375
hsa-miR-519e	0.58	0.58		1	1
hsa-miR-302b*	0.7	0.57		1.22807	0.814286
hsa-miR-518d	0.67	0.49		1.36735	0.731343
hsa-miR-96	0.02	0.47		0.0425532	23.5
hsa-miR-545	0.75	0.47		1.59574	0.626667
hsa-miR-489	0.94	0.45		2.08889	0.478723
hsa-miR-17-3p	0.05	0.43		0.116279	8.6
hsa-miR-524	0.58	0.43		1.34884	0.741379
hsa-miR-339	0.48	0.43		1.11628	0.895833
hsa-miR-211	0.38	0.42		0.904762	1.10526
hsa-miR-526b	0.7	0.42		1.66667	0.6
hsa-miR-432*	0.48	0.39		1.23077	0.8125
hsa-miR-651	0.74	0.37		2	0.5
hsa-miR-576	0.26	0.36		0.722222	1.38462
hsa-miR-450	0.01	0.35		0.0285714	35
hsa-miR-18b	0.26	0.33		0.787879	1.26923
hsa-miR-502	0.44	0.33		1.33333	0.75
hsa-miR-650	0.37	0.32		1.15625	0.864865
hsa-miR-517b	0.79	0.31		2.54839	0.392405
hsa-miR-452	0.15	0.27		0.555556	1.8
hsa-miR-618	0.05	0.23		0.217391	4.6
hsa-miR-34b	0.1	0.23		0.434783	2.3
hsa-miR-485-3p	0.16	0.23		0.695652	1.4375
hsa-miR-189	0.18	0.2		0.9	1.11111
hsa-miR-190	0.14	0.2		0.7	1.42857
hsa-miR-376a	0.18	0.2		0.9	1.11111
hsa-miR-516-5p	0.11	0.2		0.55	1.81818
hsa-miR-520e	0.34	0.19		1.78947	0.558824
hsa-miR-542-5p	0.01	0.17		0.0588235	17
hsa-miR-330	0.17	0.16		1.0625	0.941176
hsa-miR-383	0.42	0.16		2.625	0.380952
hsa-miR-518c*	0.17	0.15		1.13333	0.882353
hsa-miR-422a	0.1	0.14		0.714286	1.4
hsa-miR-517a	0.01	0.13		0.0769231	13
hsa-miR-422b	0.15	0.13		1.15385	0.866667
hsa-miR-133b	0.34	0.13		2.61538	0.382353
hsa-miR-523	0.3	0.12		2.5	0.4
hsa-miR-487b	0.01	0.12		0.0833333	12
hsa-miR-219	0.14	0.12		1.16667	0.857143
hsa-miR-448	0.58	0.11		5.27273	0.189655
hsa-miR-556	0.25	0.11		2.27273	0.44
hsa-miR-433	0.03	0.11		0.272727	3.66667
hsa-miR-521	0.01	0.1		0.1	10
hsa-miR-503	0.17	0.1		1.7	0.588235
hsa-miR-616	0.16	0.1		1.6	0.625
hsa-miR-548d	0.12	0.09		1.33333	0.75
hsa-miR-134	0.03	0.09		0.333333	3
hsa-miR-653	0.03	0.08		0.375	2.66667
hsa-miR-326	0.2	0.07		2.85714	0.35
hsa-miR-379	0.13	0.07		1.85714	0.538462
hsa-miR-202	0.01	0.07		0.142857	7
hsa-miR-500	0.54	0.07		7.71429	0.12963
hsa-miR-223	0.03	0.07		0.428571	2.33333
hsa-miR-622	0.02	0.06		0.333333	3
hsa-miR-615	0.01	0.06		0.166667	6
hsa-miR-181c	0.03	0.06		0.5	2
hsa-miR-411	0.08	0.05		1.6	0.625
hsa-miR-646	0.06	0.05		1.2	0.833333
hsa-miR-579	0.02	0.05		0.4	2.5
hsa-miR-511	0.07	0.04		1.75	0.571429
hsa-miR-642	0.01	0.04		0.25	4
hsa-miR-551b	0.01	0.04		0.25	4
hsa-miR-33	0.01	0.04		0.25	4
hsa-miR-338	0.01	0.04		0.25	4
hsa-miR-216	0.01	0.03		0.333333	3
hsa-miR-627	0.01	0.03		0.333333	3
hsa-miR-410	0.01	0.02		0.5	2
hsa-miR-601	0.02	0.02		1	1
hsa-miR-659	0.04	0.02		2	0.5
hsa-miR-215	0.02	0.02		1	1
hsa-miR-323	0.03	0.02		1.5	0.666667
hsa-miR-548c	0.01	0.02		0.5	2
hsa-miR-566	0.01	0.02		0.5	2
hsa-miR-380-5p	0.16	0.01		16	0.0625
hsa-miR-589	0.37	0.01		37	0.027027
hsa-miR-564	0.02	0.01		2	0.5
hsa-miR-412	0.04	0.01		4	0.25
hsa-miR-504	0.04	0.01		4	0.25
hsa-miR-522	0.38	0.01		38	0.0263158
hsa-miR-551a	0.36	0.01		36	0.0277778
hsa-miR-510	0.34	0.01		34	0.0294118
hsa-miR-299-5p	0.24	0.01		24	0.0416667
hsa-miR-137	0.12	0.01		12	0.0833333
hsa-miR-517	0.09	0.01		9	0.111111
hsa-miR-382	0.07	0.01		7	0.142857
hsa-miR-591	0.04	0.01		4	0.25
hsa-miR-488	0.03	0.01		3	0.333333
hsa-miR-519b	0.02	0.01		2	0.5
hsa-miR-644	0.02	0.01		2	0.5
hsa-miR-105	0.01	0.01		1	1
hsa-miR-10b	0.01	0.01		1	1
hsa-miR-122a	0.01	0.01		1	1
hsa-miR-128b	0.01	0.01		1	1
hsa-miR-139	0.01	0.01		1	1
hsa-miR-147	0.01	0.01		1	1
hsa-miR-153	0.01	0.01		1	1
hsa-miR-182*	0.01	0.01		1	1
hsa-miR-185	0.01	0.01		1	1
hsa-miR-198	0.01	0.01		1	1
hsa-miR-200a*	0.01	0.01		1	1
hsa-miR-202*	0.01	0.01		1	1
hsa-miR-208	0.01	0.01		1	1
hsa-miR-217	0.01	0.01		1	1
hsa-miR-220	0.01	0.01		1	1
hsa-miR-299-3p	0.01	0.01		1	1
hsa-miR-325	0.01	0.01		1	1
hsa-miR-329	0.01	0.01		1	1
hsa-miR-337	0.01	0.01		1	1
hsa-miR-368	0.01	0.01		1	1
hsa-miR-369-5p	0.01	0.01		1	1
hsa-miR-376a*	0.01	0.01		1	1
hsa-miR-376b	0.01	0.01		1	1
hsa-miR-380-3p	0.01	0.01		1	1
hsa-miR-381	0.01	0.01		1	1
hsa-miR-409-5p	0.01	0.01		1	1
hsa-miR-432	0.01	0.01		1	1
hsa-miR-451	0.01	0.01		1	1
hsa-miR-453	0.01	0.01		1	1
hsa-miR-485-5p	0.01	0.01		1	1
hsa-miR-490	0.01	0.01		1	1
hsa-miR-492	0.01	0.01		1	1
hsa-miR-493	0.01	0.01		1	1
hsa-miR-494	0.01	0.01		1	1
hsa-miR-496	0.01	0.01		1	1
hsa-miR-505	0.01	0.01		1	1
hsa-miR-506	0.01	0.01		1	1
hsa-miR-507	0.01	0.01		1	1
hsa-miR-508	0.01	0.01		1	1
hsa-miR-513	0.01	0.01		1	1
hsa-miR-514	0.01	0.01		1	1
hsa-miR-544	0.01	0.01		1	1
hsa-miR-548a	0.01	0.01		1	1
hsa-miR-548b	0.01	0.01		1	1
hsa-miR-549	0.01	0.01		1	1
hsa-miR-552	0.01	0.01		1	1
hsa-miR-553	0.01	0.01		1	1
hsa-miR-554	0.01	0.01		1	1
hsa-miR-555	0.01	0.01		1	1
hsa-miR-558	0.01	0.01		1	1
hsa-miR-562	0.01	0.01		1	1
hsa-miR-563	0.01	0.01		1	1
hsa-miR-569	0.01	0.01		1	1
hsa-miR-570	0.01	0.01		1	1
hsa-miR-575	0.01	0.01		1	1
hsa-miR-578	0.01	0.01		1	1
hsa-miR-580	0.01	0.01		1	1
hsa-miR-585	0.01	0.01		1	1
hsa-miR-586	0.01	0.01		1	1
hsa-miR-587	0.01	0.01		1	1
hsa-miR-588	0.01	0.01		1	1
hsa-miR-593	0.01	0.01		1	1
hsa-miR-596	0.01	0.01		1	1
hsa-miR-597	0.01	0.01		1	1
hsa-miR-599	0.01	0.01		1	1
hsa-miR-600	0.01	0.01		1	1
hsa-miR-603	0.01	0.01		1	1
hsa-miR-606	0.01	0.01		1	1
hsa-miR-607	0.01	0.01		1	1
hsa-miR-608	0.01	0.01		1	1
hsa-miR-609	0.01	0.01		1	1
hsa-miR-613	0.01	0.01		1	1
hsa-miR-614	0.01	0.01		1	1
hsa-miR-617	0.01	0.01		1	1
hsa-miR-624	0.01	0.01		1	1
hsa-miR-626	0.01	0.01		1	1
hsa-miR-630	0.01	0.01		1	1
hsa-miR-631	0.01	0.01		1	1
hsa-miR-633	0.01	0.01		1	1
hsa-miR-639	0.01	0.01		1	1
hsa-miR-645	0.01	0.01		1	1
hsa-miR-647	0.01	0.01		1	1
hsa-miR-649	0.01	0.01		1	1
hsa-miR-652	0.01	0.01		1	1
hsa-miR-654	0.01	0.01		1	1
hsa-miR-656	0.01	0.01		1	1
hsa-miR-657	0.01	0.01		1	1
hsa-miR-658	0.01	0.01		1	1
hsa-miR-661	0.01	0.01		1	1
hsa-miR-662	0.01	0.01		1	1
